# Supplementary material for: Whole-brain modeling of the differential influences of amyloid-beta and tau in Alzheimer’s disease
Source: Alzheimers Res Ther. 2023 Dec 5;15:210. doi: 10.1186/s13195-023-01349-9 (PMC10696890; doi:10.1186/s13195-023-01349-9)
Supplement: Supplementary file 1 — Additional file 1. [file 13195_2023_1349_MOESM1_ESM.zip]

Archive with 2 entries (2 files):
- Supplemental AT(N) classific.pdf
- Supplementary Tables.pdf
